# Supplementary material for: Seasonal antioxidant and biochemical properties of the Northern Adriatic Pecten jacobaeus
Source: PLoS One. 2020 Mar 18;15(3):e0230539. doi: 10.1371/journal.pone.0230539 (PMC7080251; doi:10.1371/journal.pone.0230539)
Supplement: S1 Table — (XLSX) [file pone.0230539.s001.xlsx]

## Sheet: Sheet1
MONTH	DEPTH (m)	TEMPERATURE (°C)	SALINITY (‰)	02 (ml/L)	02 (%)
6	0	21.6	33.1	4.95498	142.59
6	2	21.4	33.2
6	5	21	33.5
6	7	20.2	33.8
6	10	19.9	33.9	5.06137	134.731
6	15	19.9	33.9	5.08629	120.743
7	0	25.9	37.8	4.58104	156.874
7	2	25.5	37.9
7	5	24.1	38.1
7	7	23.2	38.3
7	10	22.2	38.6	4.8597	158.873
7	15	22	38.6	4.87695	106.667
8	0	25.4	37.9	4.61705	168.029
8	2	25.2	37.9
8	5	25.2	37.9
8	7	25.2	38
8	10	24.8	38	4.66154	164.384
8	15	24.8	38	4.66154	146.213
9	0	22.6	37.8	4.84797	137.984
9	2	22.6	37.8
9	5	22.6	37.9
9	7	22.4	38
9	10	22.3	38	4.86805	135.761
9	15	22.3	38	4.86805	121.638
10	0	19.5	38.2	5.11486	144.302
10	2	19.5	38.2
10	5	19.5	38.2
10	7	19.5	38.2
10	10	19.5	38.2	5.11486	120.017
10	15	19.5	38.2	5.11486	118.592
11	0	16.3	37.2	5.4685	113.007
11	2	16.3	37.2
11	5	16	37.7
11	7	16	37.7
11	10	16	37.7	5.48408	93.1137
11	15	16	37.7	5.48408	93.62
12	0	13	37.9	5.81876	115.075
12	2	13.1	37.9
12	5	13.3	38
12	7	13.3	38
12	10	13.3	38	5.77927	111.226
12	15	13.4	38	5.7674	112.825
1	0	8.9	38.4	6.33385	99.6759
1	2	8.9	38.4
1	5	8.9	38.5
1	7	9.1	38.6
1	10	9.1	38.6	6.29772	104.176
1	15	9.1	38.6	6.29772	96.855
3	0	11.7	38.2	5.96801	133.479
3	2	11.7	38.2
3	5	11.6	38.2
3	7	11.6	38.3
3	10	11.5	38.3	5.99336	128.251
3	15	11.5	38.3	5.9896	104.302
4	0	14.5	37.7	5.65021	130.135
4	2	14.5	37.6
4	5	14.2	37.7
4	7	13.9	37.8
4	10	13.9	37.9	5.71227	125.931
4	15	13.8	37.9	5.72392	118.745
5	0	22.6	33.5	4.97028	164.553
5	2	21.2	34.1
5	5	19.1	35.2
5	7	18.6	35.6
5	10	17.2	36.1	5.40954	131.053
5	15	16.9	36.4	5.4312	120.531
6	0	24.7	35.1	6.62	139
6	2	24.7	35.1
6	5	22.4	35.9
6	7	22.2	36
6	10	21.7	36.2	6.91	139
6	15	21.6	36.3	5.87	118
8	0	26	36.3	6.17	134
8	2	26	36.3
8	5	25.9	36.3
8	7	25.9	36.3
8	10	24.8	37.3
8	15	24.8	37.3	5.59	120
9	0	21.3	35.8	5.78	119
9	2	21.3	35.8
9	5	21.6	36.2
9	7	21.7	36.2
9	10	21.7	36.3	5.98	120
9	15	21.7	36.3	5.47	109
